# Supplementary material for: Methodological Developments for Metabolic NMR Spectroscopy from Cultured Cells to Tissue Extracts: Achievements, Progress and Pitfalls
Source: Molecules. 2022 Jun 30;27(13):4214. doi: 10.3390/molecules27134214 (PMC9268249; doi:10.3390/molecules27134214)
Supplement: Supplementary file 1 [file molecules-27-04214-s001.zip]

Archive with 1 entries (1 files):
- molecules-1723948-SI.pdf
